# Supplementary material for: Identification of DNA methylation patterns and biomarkers for clear-cell renal cell carcinoma by multi-omics data analysis
Source: PeerJ. 2020 Aug 3;8:e9654. doi: 10.7717/peerj.9654 (PMC7409785; doi:10.7717/peerj.9654)
Supplement: Supplemental Information 3 [file peerj-08-9654-s003.xlsx]

## Sheet: Description
	Table S3 Top 10 Gene Ontology (GO) biological process (BP) based on the genes with abnormal methylation. The GO terms were sorted based on FDR.
	Table S3.1 Top 10 Gene Ontology (GO) biological process (BP) based on the hypermethylated and under-expressed genes.
	Table S3.2 Top 10 Gene Ontology (GO) biological process (BP) based on the hypomethylated and over-expressed genes.

## Sheet: Table_S3.1
	Table S3.1 Top 10 Gene Ontology (GO) biological process (BP) based on the hypermethylated and under-expressed genes. The GO terms were sorted based on FDR.
	Term	Count	Pvalue	FDR
	excretion	13	2.9e-10	5.05e-07
	calcium-independent cell-cell adhesion via plasma membrane cell-adhesion molecules	8	1.33e-06	0.00232
	embryonic skeletal system morphogenesis	9	1.3e-05	0.0226
	anterior/posterior pattern specification	12	1.84e-05	0.0321
	regulation of GTPase activity	10	0.0001	0.175
	branching involved in ureteric bud morphogenesis	8	0.000183	0.318
	ion transport	13	0.000319	0.554
	ion transmembrane transport	17	0.000419	0.728
	inner ear morphogenesis	8	0.000706	1.22
	ureteric bud development	7	0.000716	1.24

## Sheet: Table_S3.2
	Table S3.2 Top 10 Gene Ontology (GO) biological process (BP) based on the hypomethylated and over-expressed genes. The GO terms were sorted based on FDR.
	Term	Count	Pvalue	FDR
	immune response	62	2.79e-22	5.01e-19
	inflammatory response	45	8.94e-13	1.61e-09
	leukocyte migration	25	2.47e-12	4.43e-09
	interferon-gamma-mediated signaling pathway	18	1.53e-10	2.75e-07
	cell adhesion	45	5.22e-10	9.37e-07
	extracellular matrix organization	28	5.74e-10	1.03e-06
	regulation of immune response	25	8.06e-09	1.45e-05
	chemotaxis	20	2.77e-08	4.99e-05
	angiogenesis	27	4.14e-08	7.44e-05
	cellular response to lipopolysaccharide	19	4.49e-08	8.07e-05
