# Supplementary material for: Identification of DNA methylation patterns and biomarkers for clear-cell renal cell carcinoma by multi-omics data analysis
Source: PeerJ. 2020 Aug 3;8:e9654. doi: 10.7717/peerj.9654 (PMC7409785; doi:10.7717/peerj.9654)
Supplement: Supplemental Information 4 [file peerj-08-9654-s004.xlsx]

## Sheet: Description
	Table S4 Genes exhibiting tandem promoter and gene body methylation from TCGA-KIRC datasets.

## Sheet: Table_S4
		Table S4 Genes exhibiting tandem promoter and gene body methylation from TCGA-KIRC datasets. Genes harboring gene body CpG sites with positive methylation-expression relationships and promoter CpG sites with negative methylation-expression relationships
		Gene Symbol	Gene Promoter			Gene Body			Promoter-body methylation correlation coefficientd
			Possition to TSS (bp)a	CGIb	Methylation-expression correlation coefficientc	Possition to TSS (bp)a	CGIb	Methylation-expression correlation coefficientc
		MUC15	113	.	-0.78	6646	.	0.75	-0.63 (p=2.4e-06 )
		GABRA2	17	Island	-0.82	2411	N_Shelf	0.63	-0.66 (p=9.2e-07 )
		CA10	-25	S_Shore	-0.5	15087	.	0.63	-0.68 (p=3.3e-07 )
		NRG1	313	Island	-0.81	189408	.	0.76	-0.74 (p=1.6e-08 )
		RAB25	7	.	-0.85	5136	.	0.8	-0.88 (p=0.0e+00 )
		EPN3	227	N_Shore	-0.84	5248	N_Shore	0.67	-0.74 (p=2.0e-08 )
		OLFM4	391	.	-0.5	15931	.	0.64	-0.63 (p=3.0e-06 )
		COL26A1	149	Island	-0.77	73458	.	0.56	-0.65 (p=1.2e-06 )
		EHF	221	.	-0.7	22671	.	0.48	-0.40 (p=4.7e-03 )
		LYPD6	-1377	.	-0.65	83815	.	0.75	-0.58 (p=2.2e-05 )
		EYA4	364	Island	-0.76	21419	.	0.54	-0.62 (p=4.9e-06 )
		TAGLN3	49	.	-0.78	1723	.	0.76	-0.82 (p=0.0e+00 )
		GALNT17	302	Island	-0.65	120797	.	0.71	-0.78 (p=0.0e+00 )
		TMEM30B	126	S_Shore	-0.83	4264	N_Shelf	0.66	-0.65 (p=1.2e-06 )
		SRGAP3	783	.	-0.85	2188	.	0.61	-0.70 (p=1.4e-07 )
		RNF150	851	N_Shore	-0.67	53083	.	0.56	-0.36 (p=1.2e-02 )
		TFAP2A	869	Island	-0.76	6227	.	0.81	-0.71 (p=9.7e-08 )
		FXYD3	-2	.	-0.8	1990	N_Shelf	0.62	-0.75 (p=6.0e-10 )
		MAN1C1	370	Island	-0.65	8661	.	0.52	-0.68 (p=2.5e-07 )
		CD7	-401	N_Shore	-0.64	1744	N_Shelf	0.44	-0.63 (p=3.0e-06 )
		IKZF1	134	S_Shelf	-0.84	72219	Island	0.71	-0.73 (p=2.1e-08 )
		GLIS1	-237	N_Shelf	-0.82	209323	.	0.74	-0.69 (p=1.9e-07 )
		RUNX3	-38	.	-0.86	33663	Island	0.85	-0.81 (p=0.0e+00 )
		CD6	-182	.	-0.83	36376	Island	0.71	-0.70 (p=1.3e-07 )
		TRPM2	-568	.	-0.46	22358	Island	0.75	-0.54 (p=1.1e-04 )
		MYO1G	-151	.	-0.92	12220	Island	0.86	-0.90 (p=0.0e+00 )
		ITGAX	-8	.	-0.77	11877	Island	0.85	-0.79 (p=0.0e+00 )
		COL23A1	962	Island	-0.71	140627	.	0.6	-0.78 (p=0.0e+00 )
		C1QL1	-1432	S_Shore	-0.74	8326	N_Shore	0.47	-0.44 (p=1.7e-03 )
		STC2	60	N_Shore	-0.82	3351	N_Shelf	0.7	-0.70 (p=1.4e-07 )
		CREB3L3	5	.	-0.84	5674	N_Shelf	0.71	-0.67 (p=4.3e-07 )
		a Distance upstream and downstream of TSSs are represented by negative and positive values, respectively.
		b CpG Island (CGI) regions were defined based on UCSC criteria: CG content >50%, Obs/Exp, CpG ratio >0.60 and length >200 bps. Shores were defined as the 2 kb up- and down-stream of a CpG island and shelves as the 2 kb outside of a shore. (including N shelf, N shore, CpG Island, S shelf and S shore of CpG region).
		c The correlation (Rho) was calculated by Spearman`s rank test.
		d p-values of correlation coefficients are show in parentheses.
