# Supplementary material for: Identification of DNA methylation patterns and biomarkers for clear-cell renal cell carcinoma by multi-omics data analysis
Source: PeerJ. 2020 Aug 3;8:e9654. doi: 10.7717/peerj.9654 (PMC7409785; doi:10.7717/peerj.9654)
Supplement: Supplemental Information 6 [file peerj-08-9654-s006.xlsx]

## Sheet: Description
Table S6 Distribution of differentially methylated CpG sites and genes in the feature selection stage.

## Sheet: Table_S6
		Table S6 Distribution of differentially methylated CpG sites and genes in the feature selection stage.
		Gene	CpGs	Gene expression	DNA methylation	Correlation	Possition to TSSb	CGIc
		Symbol		(log2(ave.T/ave.N))	(ave.T-ave.N)	coefficienta
		RRM2	cg19516340	1.42	-0.45	-0.75	397	S_Shore
		SHMT2	cg19535267	2.49	-0.4	-0.89	378	S_Shore
		ST6GAL1	cg15287850	-3.21	0.23	-0.59	-45	.
		ST3GAL4	cg25723459	-1.67	0.23	-0.73	913	.
		TBXAS1	cg06462921	1.65	0.4	0.83	144365	.
		CHEK2	cg22884714	-1.69	0.46	-0.85	1151	S_Shore
		NAT8	cg19565262	2.73	-0.49	-0.46	-445	.
		HSD17B12	cg14753094	-1.07	-0.42	0.73	107293	.
		CES2	cg09203199	1.17	-0.34	-0.68	1109	S_Shore
		ADA	cg20622019	1.19	-0.22	-0.74	510	N_Shore
		MAN1C1	cg16836311	-2.35	0.48	-0.65	370	Island
		IL4I1	cg10805880	1.53	-0.37	-0.7	-637	.
		ADSSL1	cg10797850	1.98	0.24	0.47	2473	.
		GSTO2	cg23659134	-1.69	0.23	-0.81	247	S_Shore
		HOOK3	cg15357821	1.08	-0.23	-0.49	-1339	S_Shelf
		ABAT	cg01881182	-1.22	0.42	-0.24	-164	.
		ACOT7	cg16034168	1.5	0.6	0.34	82694	N_Shelf
		ADH1C	cg03415545	-4.26	0.46	-0.82	-135	.
		LPCAT1	cg15200711	-0.07	-0.39	0.37	16081	.
		CYP1B1	cg09799983	-1.79	0.41	-0.37	-261	Island
		CYP2J2	cg11540204	4.35	-0.35	-0.68	729	N_Shore
		CYP3A5	cg14260643	1.51	-0.26	-0.75	183	.
		DHCR24	cg17475467	-1.25	-0.36	0.67	3071	.
		DPYS	cg09929374	1.99	-0.28	-0.46	-392	S_Shore
		ENPP3	cg20988616	5.54	-0.34	-0.83	-299	.
		AK4	cg23983726	-0.13	-0.47	0.78	10601	.
		AKR1B1	cg27189723	-1.61	0.25	-0.83	-1086	.
		FUT2	cg00822241	-1.12	-0.27	0.45	2171	S_Shore
		ALDH1A3	cg11542394	-1.81	0.23	-0.56	-571	N_Shore
		GGT1	cg26486070	2.06	-0.42	-0.77	43	.
		ALOX5	cg07355189	1.64	0.56	0.74	3841	Island
		GMPR	cg14757107	-2.73	-0.22	0.8	19410	.
		GSTM3	cg00297950	-4.25	0.38	-0.83	399	Island
		AMT	cg07266350	-1.22	0.27	-0.73	-334	.
		HYAL1	cg10580282	-1.05	0.2	-0.62	440	S_Shelf
		ITPKB	cg05049329	-1.28	-0.31	0.48	2031	Island
		LDHB	cg20759281	-1.78	-0.26	0.31	10591	.
		MCCC1	cg13053082	-1.06	0.33	-0.71	-828	N_Shelf
		MGST1	cg10449466	2.3	-0.22	-0.55	-702	.
		ASAH1	cg12052340	-1.19	0.5	-0.7	-1495	S_Shore
		OXCT1	cg18526142	-2.38	-0.29	0.63	30977	.
		PANK1	cg18222926	-1.01	-0.42	0.48	52405	.
		PDE1A	cg00470341	-3.43	-0.53	0.74	53972	.
		PDE8B	cg12559197	-1.1	-0.55	0.7	148031	.
		PFKFB2	cg01710147	-1.81	-0.29	0.55	6762	.
		PFKFB3	cg05014727	-1.75	-0.54	0.71	25736	.
		PFKP	cg15087907	1.62	0.47	0.51	13608	.
		PIK3C2G	cg01741038	-2.09	0.2	-0.76	458	.
		PIP5K1B	cg13867370	-1.33	-0.29	0.68	232391	.
		PKLR	cg02280309	1.12	-0.38	-0.58	-167	.
		PLA2G4A	cg24863175	-1.76	-0.35	0.79	17014	.
		PLCB2	cg09233429	1.07	0.45	0.69	16654	Island
		PLCG2	cg27009556	-1.31	0.21	-0.82	1021	S_Shore
		PLOD2	cg15726045	1.49	-0.2	-0.51	-1139	.
		a The correlation (Rho) was calculated by Spearman`s rank test.
		b Distance upstream and downstream of TSSs are represented by negative and positive values, respectively.
		c CpG Island (CGI) regions were defined based on UCSC criteria: CG content >50%, Obs/Exp, CpG ratio >0.60 and length >200 bps. Shores were defined as the 2 kb up- and down-stream of a CpG island and shelves as the 2 kb outside of a shore (including N shelf, N shore, CpG Island, S shelf and S shore of CpG region).
